# Supplementary material for: Predicting the Need for Intensive Care Unit Treatment After Successful Transcatheter Edge-to-Edge Mitral Valve Repair
Source: J Clin Med. 2025 Mar 22;14(7):2167. doi: 10.3390/jcm14072167 (PMC11989839; doi:10.3390/jcm14072167)
Supplement: Supplementary file 1 [file jcm-14-02167-s001.zip]

Archive with 1 entries (1 files):
- jcm-3493853-supplementary.pdf
